# Supplementary material for: Enhanced Production by Terra-Sorb® Symbiotic Biostimulant in Two Model Species Under Nitrogen Stress
Source: Plants (Basel). 2025 Apr 1;14(7):1087. doi: 10.3390/plants14071087 (PMC11991472; doi:10.3390/plants14071087)
Supplement: Supplementary file 1 [file plants-14-01087-s001.zip]

Archive with 1 entries (1 files):
- plants-3529016-supplementary.pdf
